# Supplementary material for: Bistability in Apoptosis by Receptor Clustering
Source: PLoS Comput Biol. 2010 Oct 14;6(10):e1000956. doi: 10.1371/journal.pcbi.1000956 (PMC2954819; doi:10.1371/journal.pcbi.1000956)
Supplement: Protocol S1 — Sage worksheet containing all computations. (5.44 MB GZ) [file pcbi.1000956.s001.gz]

Archive with 1 entries (1 files):
- protocol-s1.sws
